# Supplementary material for: The Tip Region on VP2 Protein of Bluetongue Virus Contains Potential IL-4-Inducing Amino Acid Peptide Segments
Source: Pathogens. 2020 Dec 22;10(1):3. doi: 10.3390/pathogens10010003 (PMC7822166; doi:10.3390/pathogens10010003)
Supplement: Supplementary file 1 [file pathogens-10-00003-s001.zip]

Archive with 3 entries (3 files):
- Supplement  Fig. S1.docx
- Supplement Table S1.docx
- Supplement Table S2.docx
